# Supplementary material for: Improving Tracking of Selective Attention in Hearing Aid Users: The Role of Noise Reduction and Nonlinearity Compensation
Source: eNeuro. 2025 Feb 14;12(2):ENEURO.0275-24.2025. doi: 10.1523/ENEURO.0275-24.2025 (PMC11839092; doi:10.1523/ENEURO.0275-24.2025)
Supplement: Code — Download Code, ZIP file. [file eneuro-12-ENEURO.0275-24.2025-s006.zip]

Archive with 48 entries (44 files):
- NonlinearCompensationEEG-main/behavioral_information.txt
- NonlinearCompensationEEG-main/config.json
- NonlinearCompensationEEG-main/Data/
- NonlinearCompensationEEG-main/Data/data.mat
- NonlinearCompensationEEG-main/Data/EEG.mat
- NonlinearCompensationEEG-main/Data/labels.mat
- NonlinearCompensationEEG-main/Data/significanceData_author.mat
- NonlinearCompensationEEG-main/Data/significanceData_chGroups_author.mat
- NonlinearCompensationEEG-main/Data/simDelay_data1.wav
- NonlinearCompensationEEG-main/Data/simDelay_data2.wav
- NonlinearCompensationEEG-main/Figures/
- NonlinearCompensationEEG-main/Figures/figure1.png
- NonlinearCompensationEEG-main/Figures/figure10.png
- NonlinearCompensationEEG-main/Figures/figure2.png
- NonlinearCompensationEEG-main/Figures/figure3.png
- NonlinearCompensationEEG-main/Figures/figure4.png
- NonlinearCompensationEEG-main/Figures/figure5.png
- NonlinearCompensationEEG-main/Figures/figure6.png
- NonlinearCompensationEEG-main/Figures/figure7.png
- NonlinearCompensationEEG-main/Figures/figure8.png
- NonlinearCompensationEEG-main/Figures/figure9.png
- NonlinearCompensationEEG-main/Figures/variableExplanation_BinningMethod.jpg
- NonlinearCompensationEEG-main/Figures/visualAbstract.png
- NonlinearCompensationEEG-main/helpFunctions/
- NonlinearCompensationEEG-main/helpFunctions/computeSignificane.m
- NonlinearCompensationEEG-main/helpFunctions/computeStimDelay.m
- NonlinearCompensationEEG-main/helpFunctions/loadSignificantData.m
- NonlinearCompensationEEG-main/helpFunctions/loadSignificantData_chGroups.m
- NonlinearCompensationEEG-main/helpFunctions/nonlinMethod.m
- NonlinearCompensationEEG-main/helpFunctions/plotAbstractTRF.m
- NonlinearCompensationEEG-main/helpFunctions/plotFig10.m
- NonlinearCompensationEEG-main/helpFunctions/plotFig2.m
- NonlinearCompensationEEG-main/helpFunctions/plotFig4.m
- NonlinearCompensationEEG-main/helpFunctions/plotFig5.m
- NonlinearCompensationEEG-main/helpFunctions/plotFig6.m
- NonlinearCompensationEEG-main/helpFunctions/plotFig7a.m
- NonlinearCompensationEEG-main/helpFunctions/plotFig7b.m
- NonlinearCompensationEEG-main/helpFunctions/plotFig8.m
- NonlinearCompensationEEG-main/helpFunctions/plotFig9.m
- NonlinearCompensationEEG-main/LICENSE
- NonlinearCompensationEEG-main/main_BinningMethod.m
- NonlinearCompensationEEG-main/main_Plotting.m
- NonlinearCompensationEEG-main/plot_topography/
- NonlinearCompensationEEG-main/plot_topography/MEG_Yokogawa-440ag.mat
- NonlinearCompensationEEG-main/plot_topography/plot_topography.m
- NonlinearCompensationEEG-main/plot_topography/Standard_10-10_47ch.mat
- NonlinearCompensationEEG-main/plot_topography/Standard_10-20_81ch.mat
- NonlinearCompensationEEG-main/README.md
