# Supplementary material for: Improving Tracking of Selective Attention in Hearing Aid Users: The Role of Noise Reduction and Nonlinearity Compensation
Source: eNeuro. 2025 Feb 14;12(2):ENEURO.0275-24.2025. doi: 10.1523/ENEURO.0275-24.2025 (PMC11839092; doi:10.1523/ENEURO.0275-24.2025)
Supplement: Code — Download Code, ZIP file. [file eneuro-12-ENEURO.0275-24.2025-s006.zip › NonlinearCompensationEEG-main/config.json]

{
    "fieldtripdir": "",
    "saveFolder": "",
    "nBins":3,
    "nOutliers":20,
    "indices_per_bin":400,
    "figPosition": [20,950,1900,1100],
    "numrandomization": 1000,
    "conditions": ["Ton","Mon","Toff","Moff"],
    "minnbchan": 3,
    "computeSignificance": false,
    "saveFigures": false,
    "colors": [[0, 0.4470, 0.7410], [0.8500, 0.3250, 0.0980], [0.9290, 0.6940, 0.1250], [0.4940, 0.1840, 0.5560], [0.4660, 0.6740, 0.1880], [0.3010, 0.7450, 0.9330]]
}
